# Supplementary material for: Design and implementation of a Targeted HealthcaRe InnoVation & Entrepreneurship (THRIVE) fellowship program
Source: PLoS One. 2025 Sep 24;20(9):e0328153. doi: 10.1371/journal.pone.0328153 (PMC12459761; doi:10.1371/journal.pone.0328153)
Supplement: S1 — (XLSX) [file pone.0328153.s001.xlsx]

## Sheet: Sheet1
S1 Full THRIVE Fellowship Cohort 3 dataset
TEAM	PERSON	Role	Program of Study	Year of Study	Rate your overall experience in the THRIVE Fellowship	Rate your overall experience with your THRIVE mentor	Rate your overall experience of support from the THRIVE Leadership	Rate your overall experience of the program's time commitment	How much did the THRIVE Fellowship affect your overall educational experience in the Mount Sinai Health System?	Rate your overall experience of the program's education on customer discovery	Rate your overall experience of the program's education on business model development	Rate your overall experience of the program's education on medical technology prototyping	Rate your overall experience of the program's education on pitching ideas	Rate your overall experience of the program's education on team science	Rate your overall experience of your team's dynamic	Rate your overall experience with the THRIVE leadership help in navigating team conflict resolution	What do you think is the likelihood that your project will successfully impact patient care?	What is the likelihood that you would recommend THRIVE to a colleague or classmate?	Pre: How familiar are you with healthcare innovation?	Pre: How familiar are you with technology development?	Pre: How familiar are you with patient-oriented research?	Pre: How familiar are you with clinical medicine?	Post: How familiar are you with healthcare innovation?	Post: How familiar are you with technology development?	Post: How familiar are you with patient-oriented research?	Post: How familiar are you with clinical medicine?	Pre: Prototyping & Hardware Development (e.g., Engineering, CAD modeling & 3D printing	Pre: Business Model Development/Customer Discovery	Pre: Competitive Landscape Analysis	Pre: Digital Health (e.g., App Development, Bioinformatics, Data Science)	Pre: Intellectual Property	Pre: Team Science	Pre: Ideation & Concept Generation	Pre: Computational & Software Development	Pre: Clinical Research	Pre: Total Skills	Post: Prototyping & Hardware Development (e.g., Engineering, CAD modeling & 3D printing	Post: Business Model Development/Customer Discovery	Post: Competitive Landscape Analysis	Post: Digital Health (e.g., App Development, Bioinformatics, Data Science)	Post: Intellectual Property	Post: Team Science	Post: Ideation & Concept Generation	Post: Computational & Software Development	Post: Clinical Research	Post: Total Skills	How many hours per week do you estimate you spent on THRIVE?	How many times per week do you estimate that your team met together?	Do you believe healthcare innovation will be part of your future career?
1	1	PhD Student	PhD in Biomedical Sciences	2	5	3	5	4	5	5	5	4	5	5	5	5	4	5	2	4	5	5	4	5	4	5	0	0	0	1	0	1	1	1	1	5	0	1	0	1	0	0	1	1	0	4	5	2	1
2	2	Medical Student	MD Program	1	4	5	5	4	5	4	4	3	4	3	5		4	5	2	3	1	1	4	3	4	3	0	1	1	0	0	0	0	1	0	3	0	1	1	0	0	0	1	1	0	4	12	2	1
5	3	Staff	Other, N/A	N/A	5	4	5	5	4	4	4	4	5	4	4	5	3	5	5	5	4	4	5	4	5	4	0	1	1	1	0	1	1	1	1	7	0	1	1	1	0	1	1	1	1	7	4	1	1
3	4	Medical Student	MD Program	1	5	5	5	5	5	5	5	5	5	5	5	5	5	5	5	5	5	5	4	4	4	4	1	1	1	0	1	1	1	0	1	7	1	1	1	1	1	1	1	1	1	9	15	1	1
3	5	Masters Student	MS Biomedical Sciences	1	4	4	4	4	4	4	4	4	4	4	3		2	5	4	4	4	4	4	4	4	2	0	1	1	0	1	1	1	0	0	5	0	1	0	0	1	1	0	0	0	3	2	1	1
4	6	Medical Student	MD Program	2	4	3	4	3	4	5	2	3	3	2	4	3	4	5	5	4	3	3	5	5	4	3	0	1	1	0	1	0	0	0	1	4	1	1	1	0	0	0	1	0	0	4	5	2	1
4	7	Medical Student	MD Program	4	5	4	5	5	5	5	4	4	5	5	5	5	5	5	3	2	5	5	4	4	5	5	0	0	0	0	0	1	1	0	1	3	1	1	1	0	0	1	1	0	1	6	5	2.5	1
3	8	MD/PhD Student	MD/PhD	3	5	5	5	5	5	5	5	5	5	5	5	5	5	5	3	1	1	3	5	4	5	5	0	0	0	0	0	0	0	1	1	2	1	0	0	0	0	1	0	1	1	4	10	1	1
3	9	Masters Student	MPH	2	3	4	4	3	3	4	4	2	5	5	2	4	3	3	5	4	5	5	5	5	5	5	0	1	0	1	0	1	1	0	1	5	0	1	1	0	1	1	1	0	1	6	5	0	0.5
2	10	Medical Student	MD Program	1	4	3	5	4	5	4	3	4	3	3	5	5	4	5	4	4	4	3	3	4	4	3	1	1	1	1	1	0	1	1	0	7	0	1	1	1	1	0	1	1	0	6	12	2	1
1	11	Medical Student	MD Program	2	4	3	4	4	4	4	2	2	4	4	3	5	3	4	3	2	4	1	4	2	4	4	0	0	0	1	0	0	0	0	1	2	0	1	0	1	0	0	1	0	1	4	5	2	1
5	12	Masters Student	MS Clinical Research	1	5	1	5	5	5	5	5	3	3	5	3	5	1	5	2	2	3	5	2	1	3	2	0	0	0	0	0	1	0	0	0	1	0	0	0	0	0	1	0	0	1	2	6	1	0.5
5	13	PhD Student	PhD in Biomedical Sciences	2	2	3	3	3	3	3	2	4	3	2	3	2	3	Female	4	3	4	3	3	2	2	0	0	1	0	0	1	1	0	0	3	0	1	0	0	0	1	1	0	0	3	2	1	0.5	0
4	14	Medical Student	MD Program	1	5	4	5	5	5	4	4	4	5	4	5	5	4	4	5	5	3	3	5	5	3	3	1	1	1	0	1	1	1	1	0	7	1	1	1	1	1	1	1	1	1	9	4	2	1
2	16	Medical Student	MD Program	2	5	5	5	5	5	5	3	3	4	3	5	4	4	5	2	1	2	2	3	3	3	2	0	0	1	0	0	1	0	0	1	3	0	1	1	0	0	0	1	0	0	3	5	2	1
1	18	Masters Student	MPH	1	5	4	5	4	5	5	5	4	4	5	5	5	5	5	3	3	4	5	4	4	5	5	0	1	0	0	0	0	1	0	0	2	0	1	1	1	0	1	1	0	1	6	6	2	1
4	19	PhD Student	PhD in Biomedical Sciences	5	5	4	5	5	5	5	4	4	5	4	5	4	5	5	4	4	3	3	4	4	2	3	1	1	1	1	1	0	1	1	0	7	1	1	1	1	1	0	1	1	0	7	10	3	1
3	20	Medical Student	MD Program	1	5	4	5	5	5	5	4	5	5	4	3	3	5	5	4	3	5	4	4	4	5	4	0	0	0	1	0	0	0	1	1	3	0	1	0	0	0	0	1	0	1	3	10	1.5	1
1	21	PhD Student	PhD in Clinical Research	4	5	5	5	5	5	4	4	4	5	5	5	5	5	5	5	4	5	4	5	5	5	4	0	1	1	0	0	1	0	0	1	4	0	1	1	1	1	1	1	0	1	7	20	2	1
2	22	Medical Student	MD Program	1	4	3	5	4	5	5	4	3	5	4	5	5	5	5	4	4	2	3	4	5	3	4	1	0	0	1	0	0	1	1	0	4	0	1	1	1	1	0	1	1	0	6	4	2	1
				Average	4.45	3.75	4.7	4.35	4.6	4.5	3.9	3.6	4.4	4.1	4.2	4.5	3.9	4.7		3.75	3.4	3.55	3.6	4.05	3.9	3.95	3.6	0.25	0.55	0.55	0.4	0.3	0.55	0.6	0.45	0.55	4.2	0.3	0.9	0.65	0.5	0.4	0.55	0.85	0.45	0.55	5.15
				Standard Error	0.18	0.24	0.13	0.17	0.15	0.14	0.2	0.21	0.17	0.2	0.25	0.19	0.27	0.15		0.26	0.28	0.29	0.28	0.18	0.24	0.22	0.24	0.1	0.11	0.11	0.11	0.1	0.11	0.11	0.11	0.11	0.44	0.1	0.07	0.11	0.11	0.11	0.11	0.08	0.11	0.11	0.45
Team	Total Team Members	Team Meetings per Week	Member 1 Hours	Member 2 Hours	Member 3 Hours	Member 4 Hours	Member 5 Hours	Total Team Hours	MSIP Bootcamp	MSIP Tech Launchpad	i3 Prism Grant	i3 Genesis Grant	MSIP Poster Presentation	MSIP Innovation Showcase	MSIP Pitch Challenge	Regional I-Corps	NYC/NYS Business Plan Competition	Primary Ventures	Columbia UNiversity Custmer Discovery Prize	Milestones Accomplished	THRIVE Funds	External Funds?	How much?
1	4	2	5	5	6	20	n/a	36			0	0		500	25000	1000			2000	9	5000	YES	28500	33500
2	4	2	12	12	5	4	n/a	33				0			10000	4000				8	5000	YES	14000	19000
3	5	0.9	15	2	10	5	10	42			0	0		750	FINALIST	3000				9	5000	YES	3750	8750
4	4	2.375	5	5	4	10	n/a	24			0	0	1000			4000				7	5000	YES	5000	10000
5	3	1	4	6	2	n/a	n/a	12			0									4	5000	NO	0	5000
																				7.4	25000		51250	76250
																				2.07364			11424	11424
																							10250	15250
																							2
[truncated: 3 more columns]
